# Supplementary material for: The Mitochondrial Genome of Curcuma longa: A Large and Structurally Complex Genome with Extensive Intracellular DNA Transfer
Source: Genes (Basel). 2026 Feb 19;17(2):243. doi: 10.3390/genes17020243 (PMC12940290; doi:10.3390/genes17020243)
Supplement: Supplementary file 1 [file genes-17-00243-s001.zip › Table S2.xlsx]

## Sheet: Sheet1
Table S2. Functional genes and organization of the mitogenome of C. longa.
Gene Name	Length	Start Codon	Stop Codon	Amino Acid
atp1	1524	ATG	TGA	508
atp4	582	ATG	TAA	194
atp4	606	ATG	TAG	202
atp6	792	ATG	CAA(TAA)	264
atp8	471	ATG	TAA	157
atp9	225	ATG	TAA	75
atp9	234	ATG	CGA(TGA)	78
ccmB	609	ATG	TGA	203
ccmC	723	ATG	TAG	241
ccmFc	1284	ATG	CGA(TGA)	428
ccmFn	1710	ATG	TGA	570
cob	1182	ATG	TGA	394
cox1	1578	ATG	TAA	526
cox2	783	ATG	TAA	261
cox3	798	ATG	TGA	266
matR	2424	ATG	TAG	808
mttB	771	ATG	TTC	257
nad1	978	ACG(ATG)	TAA	326
nad2	1467	ATG	TAA	489
nad3	357	ATG	TAA	119
nad4	1488	ATG	TGA	496
nad4L	303	ATG	TAA	101
nad4L	294	ACG	TAG	98
nad5	2013	ATG	TAA	671
nad6	606	ATG	TAA	202
nad7	1185	ATG	TAG	395
nad9	573	ATG	TAA	191
rpl16	516	ATG	TAA	172
rpl2	1533	ATG	TAG	511
rpl5	552	ATG	TAA	184
rps1	603	ATG	TAA	202
rps10	417	ACG(ATG)	TAA	139
rps11	519	ATG	TAA	173
rps12	378	ATG	TGA	126
rps13	351	ATG	TGA	117
rps14	303	ATG	TAG	101
rps19	270	ATG	TAA	90
rps3	1716	ATG	TAG	572
rps4	1041	ATG	TAA	347
rps7	447	ATG	TAA	149
