# Supplementary material for: The Mitochondrial Genome of Curcuma longa: A Large and Structurally Complex Genome with Extensive Intracellular DNA Transfer
Source: Genes (Basel). 2026 Feb 19;17(2):243. doi: 10.3390/genes17020243 (PMC12940290; doi:10.3390/genes17020243)
Supplement: Supplementary file 1 [file genes-17-00243-s001.zip › Table S3.xlsx]

## Sheet: Sheet1
Table S3. Relative synonymous codon usage for each amino acid pair in the mitochondrial genome of C. longa.
Symbol	Codon	RSCU	Symbol	Codon	RSCU
Gln	CAG	0.46	Met	AUG	1
Ala	GCG	0.47	Ser	AGU	1
His	CAC	0.47	Trp	UGG	1
Tyr	UAC	0.49	Ala	GCA	1.01
Gly	GGC	0.54	Thr	ACC	1.02
Arg	CGC	0.56	Phe	UUU	1.09
Leu	CUG	0.56	Lys	AAA	1.11
Asp	GAC	0.62	Pro	CCA	1.11
Pro	CCG	0.63	Val	GUA	1.12
Asn	AAC	0.64	Cys	UGU	1.13
Thr	ACG	0.65	Ser	UCA	1.13
Leu	CUC	0.69	Leu	UUG	1.17
Ser	AGC	0.69	Val	GUU	1.19
Glu	GAG	0.71	Arg	CGU	1.2
Gly	GGG	0.75	Arg	CGA	1.22
Val	GUC	0.75	Gly	GGU	1.26
Arg	CGG	0.76	Glu	GAA	1.29
Arg	AGG	0.79	Ile	AUU	1.29
Ser	UCG	0.8	Asn	AAU	1.36
Ile	AUC	0.85	Thr	ACU	1.36
Ile	AUA	0.86	Asp	GAU	1.38
Cys	UGC	0.87	Leu	UUA	1.38
Pro	CCC	0.87	Pro	CCU	1.39
Leu	CUA	0.89	Gly	GGA	1.45
Lys	AAG	0.89	Ser	UCU	1.45
Phe	UUC	0.91	Arg	AGA	1.46
Ser	UCC	0.92	Tyr	UAU	1.51
Val	GUG	0.94	His	CAU	1.53
Ala	GCC	0.96	Gln	CAA	1.54
Thr	ACA	0.97	Ala	GCU	1.57
