# Supplementary material for: The Mitochondrial Genome of Curcuma longa: A Large and Structurally Complex Genome with Extensive Intracellular DNA Transfer
Source: Genes (Basel). 2026 Feb 19;17(2):243. doi: 10.3390/genes17020243 (PMC12940290; doi:10.3390/genes17020243)
Supplement: Supplementary file 1 [file genes-17-00243-s001.zip › Table S4.xlsx]

## Sheet: Sheet1
Table S4. The statistics in ENC of C. longa.
Genes	Codon No.	GC1	GC2	GC3	GC_all	ENC	GC3s
atp1	508	56.89	41.73	36.02	44.88	53.75	34.5
atp4	194	45.36	42.27	39.18	42.27	59.59	37.8
atp6	264	45.08	38.64	35.98	39.9	54.69	32.9
atp8	157	36.94	38.85	43.31	39.7	56	41.3
ccmB	203	44.83	45.81	35.96	42.2	48.41	34.2
ccmC	241	46.06	47.72	35.68	43.15	48.35	32.6
ccmFC	428	50	44.63	43.22	45.95	57.01	41
ccmFN	570	51.05	47.54	42.11	46.9	58.83	39.3
cob	394	51.02	41.62	34.77	42.47	55.91	31
cox1	526	47.53	42.4	38.4	42.78	55.2	33.9
cox2	261	51.72	39.08	33.33	41.38	49.5	31.3
cox3	266	52.26	45.11	34.59	43.98	55.36	30.2
matR	808	53.22	44.93	53.47	50.54	59.11	52.2
mttB	257	44.75	45.91	43.97	44.88	55.54	41.5
nad1	326	53.37	41.41	29.75	41.51	51.9	26
nad2	489	41.31	42.54	35.58	39.81	52.81	32.5
nad3	119	43.7	47.9	36.97	42.86	48	33.9
nad4	496	43.55	36.29	37.7	39.18	49.99	34.7
nad5	671	43.67	44.56	35.77	41.33	53.47	32.3
nad6	202	39.6	37.62	41.58	39.6	58.23	37.1
nad7	395	56.2	45.57	31.65	44.47	50.2	28.2
nad9	191	49.21	41.88	35.6	42.23	58.6	32.2
rpl16	172	51.16	52.91	34.3	46.12	54.69	31.7
rpl2	511	55.38	52.45	43.84	50.55	55.89	41.9
rpl5	184	48.91	38.04	45.11	44.02	59.4	42.5
rps1	201	46.27	40.3	40.8	42.45	50.32	38.5
rps10	139	34.53	35.97	40.29	36.93	52.76	39.7
rps11	173	50.87	42.77	44.51	46.05	61	43.1
rps12	126	57.14	49.21	30.95	45.77	51.06	30.6
rps13	117	47.86	41.03	27.35	38.75	36.01	24.3
rps14	101	43.56	45.54	37.62	42.24	61	34.4
rps2	205	38.05	40.49	32.68	37.07	59.86	31.5
rps3	572	44.93	41.26	44.06	43.41	58.48	42.7
rps4	347	40.63	42.36	37.18	40.06	55.69	35.6
rps7	149	48.99	40.94	36.91	42.28	48.33	34.5
